# Supplementary material for: Three-Dimensional PET Imaging Reveals Canal-like Networks for Amyloid Beta Clearance to the Peripheral Lymphatic System
Source: Cells. 2025 Nov 10;14(22):1754. doi: 10.3390/cells14221754 (PMC12651669; doi:10.3390/cells14221754)
Supplement: Supplementary file 1 [file cells-14-01754-s001.zip]

Archive with 25 entries (25 files):
- S1_CU1_3D.mp4
- S1_CU1_ROI.mp4
- S1_CU2_3D.mp4
- S1_CU2_ROI.mp4
- S1_CU3_3D.mp4
- S1_CU3_ROI.mp4
- S1_CU4_3D.mp4
- S1_CU4_ROI.mp4
- S1_CU5_3D.mp4
- S1_CU5_ROI.mp4
- S1_CU6_3D.mp4
- S1_CU6_ROI.mp4
- S2_AD1_3D.mp4
- S2_AD1_ROI.mp4
- S2_AD2_3D.mp4
- S2_AD2_ROI.mp4
- S2_AD3_3D.mp4
- S2_AD3_ROI.mp4
- S2_AD4_3D.mp4
- S2_AD4_ROI.mp4
- S2_AD5_3D.mp4
- S2_AD5_ROI.mp4
- S2_AD6_3D.mp4
- S2_AD6_ROI.mp4
- S3.mp4
